# Supplementary material for: A Novel Approach for Screening Sericin-Derived Therapeutic Peptides Using Transcriptomics and Immunoprecipitation
Source: Int J Mol Sci. 2023 May 29;24(11):9425. doi: 10.3390/ijms24119425 (PMC10253923; doi:10.3390/ijms24119425)
Supplement: Supplementary file 1 [file ijms-24-09425-s001.zip]

Archive with 1 entries (1 files):
- ijms-2328755-supplementary.pdf
